# Supplementary material for: Prevalence, under-reporting, and epidemiological surveillance of COVID-19 in the Araguaína City of Brazil
Source: PLoS One. 2024 Jun 5;19(6):e0300191. doi: 10.1371/journal.pone.0300191 (PMC11152283; doi:10.1371/journal.pone.0300191)
Supplement: S1 Dataset — (XLSX) [file pone.0300191.s003.xlsx]

## Sheet: Planilha1
S3 DATASET
Number	Date	RT-qPCR result	IgM result	IgG result	Positive in any diagnostic test (excluded inconclusive and indeterminate)
1	8/2	not detectable	non-reactive	non-reactive	NOT
2	8/2	not detectable	non-reactive	non-reactive	NOT
3	8/2	not detectable	non-reactive	non-reactive	NOT
4	8/2	not detectable	non-reactive	non-reactive	NOT
5	8/2	not detectable	non-reactive	non-reactive	NOT
6	8/2	not detectable	non-reactive	non-reactive	NOT
7	8/2	detectable	non-reactive	non-reactive	YES
8	8/2	not detectable	non-reactive	non-reactive	NOT
9	8/2	not detectable	non-reactive	non-reactive	NOT
10	8/2	not detectable	non-reactive	non-reactive	NOT
11	8/2	not detectable	non-reactive	reactive	YES
12	8/2	not detectable	non-reactive	non-reactive	NOT
13	8/2	not detectable	non-reactive	non-reactive	NOT
14	8/2	not detectable	non-reactive	non-reactive	NOT
15	8/2	not detectable	non-reactive	non-reactive	NOT
16	8/2	not detectable	non-reactive	non-reactive	NOT
17	8/2	not detectable	non-reactive	non-reactive	NOT
18	8/2	not detectable	non-reactive	non-reactive	NOT
19	9/2	not detectable	non-reactive	non-reactive	NOT
20	9/2	not detectable	non-reactive	non-reactive	NOT
21	9/2	not detectable	non-reactive	non-reactive	NOT
22	9/2	not detectable	non-reactive	non-reactive	NOT
23	9/2	not detectable	non-reactive	non-reactive	NOT
24	9/2	not detectable	non-reactive	non-reactive	NOT
25	9/2	not detectable	non-reactive	reactive	YES
26	9/2	not detectable	non-reactive	non-reactive	NOT
27	9/2	not detectable	non-reactive	non-reactive	NOT
28	9/2	not detectable	non-reactive	non-reactive	NOT
29	9/2	not detectable	non-reactive	non-reactive	NOT
30	9/2	not detectable	non-reactive	non-reactive	NOT
31	9/2	not detectable	non-reactive	non-reactive	NOT
32	9/2	detectable	non-reactive	non-reactive	YES
33	9/2	not detectable	non-reactive	non-reactive	NOT
34	9/2	not detectable	non-reactive	non-reactive	NOT
35	9/2	not detectable	non-reactive	non-reactive	NOT
36	9/2	not detectable	non-reactive	non-reactive	NOT
37	9/2	not detectable	non-reactive	non-reactive	NOT
38	9/2	not detectable	non-reactive	non-reactive	NOT
39	9/2	not detectable	non-reactive	non-reactive	NOT
40	9/2	not detectable	non-reactive	non-reactive	NOT
41	9/2	not detectable	non-reactive	non-reactive	NOT
42	9/2	not detectable	non-reactive	non-reactive	NOT
43	9/2	not detectable	non-reactive	non-reactive	NOT
44	9/2	not detectable	non-reactive	non-reactive	NOT
45	10/2	not detectable	non-reactive	non-reactive	NOT
46	10/2	not detectable	non-reactive	non-reactive	NOT
47	10/2	not detectable	non-reactive	non-reactive	NOT
48	10/2	not detectable	non-reactive	reactive	YES
49	10/2	not detectable	non-reactive	non-reactive	NOT
50	10/2	not detectable	non-reactive	non-reactive	NOT
51	10/2	not detectable	non-reactive	non-reactive	NOT
52	10/2	not detectable	non-reactive	non-reactive	NOT
53	10/2	not detectable	non-reactive	non-reactive	NOT
54	10/2	not detectable	non-reactive	non-reactive	NOT
55	10/2	not detectable	non-reactive	non-reactive	NOT
56	10/2	not detectable	non-reactive	non-reactive	NOT
57	10/2	not detectable	non-reactive	non-reactive	NOT
58	10/2	not detectable	non-reactive	non-reactive	NOT
59	10/2	not detectable	non-reactive	non-reactive	NOT
60	10/2	not detectable	non-reactive	non-reactive	NOT
61	10/2	not detectable	non-reactive	non-reactive	NOT
62	11/2	not detectable	non-reactive	non-reactive	NOT
63	11/2	not detectable	non-reactive	non-reactive	NOT
64	11/2	not detectable	reactive	reactive	YES
65	11/2	not detectable	non-reactive	non-reactive	NOT
66	11/2	not detectable	non-reactive	non-reactive	NOT
67	11/2	not detectable	non-reactive	non-reactive	NOT
68	11/2	not detectable	non-reactive	non-reactive	NOT
69	11/2	not detectable	non-reactive	non-reactive	NOT
70	11/2	not detectable	non-reactive	non-reactive	NOT
71	11/2	not detectable	non-reactive	non-reactive	NOT
72	11/2	not detectable	non-reactive	non-reactive	NOT
73	11/2	not detectable	non-reactive	non-reactive	NOT
74	11/2	detectable	reactive	reactive	YES
75	11/2	not detectable	non-reactive	non-reactive	NOT
76	11/2	not detectable	non-reactive	non-reactive	NOT
77	11/2	not detectable	non-reactive	non-reactive	NOT
78	11/2	not detectable	non-reactive	non-reactive	NOT
79	11/2	not detectable	non-reactive	non-reactive	NOT
80	11/2	not detectable	non-reactive	non-reactive	NOT
81	11/2	detectable	reactive	reactive	YES
82	11/2	not detectable	non-reactive	non-reactive	NOT
83	12/2	not detectable	non-reactive	non-reactive	NOT
84	12/2	not detectable	non-reactive	non-reactive	NOT
85	12/2	not detectable	non-reactive	non-reactive	NOT
86	12/2	not detectable	non-reactive	reactive	YES
87	12/2	not detectable	non-reactive	non-reactive	NOT
88	12/2	not detectable	non-reactive	non-reactive	NOT
89	12/2	not detectable	non-reactive	non-reactive	NOT
90	12/2	not detectable	non-reactive	non-reactive	NOT
91	12/2	not detectable	non-reactive	non-reactive	NOT
92	12/2	not detectable	non-reactive	non-reactive	NOT
93	12/2	not detectable	non-reactive	non-reactive	NOT
94	12/2	not detectable	non-reactive	non-reactive	NOT
95	12/2	not detectable	non-reactive	non-reactive	NOT
96	12/2	not detectable	non-reactive	non-reactive	NOT
97	12/2	not detectable	reactive	reactive	YES
98	12/2	not detectable	non-reactive	non-reactive	NOT
99	12/2	not detectable	non-reactive	non-reactive	NOT
100	12/2	not detectable	non-reactive	non-reactive	NOT
101	12/2	not detectable	non-reactive	non-reactive	NOT
102	12/2	not detectable	non-reactive	non-reactive	NOT
103	12/2	not detectable	non-reactive	non-reactive	NOT
104	12/2	not detectable	non-reactive	non-reactive	NOT
105	12/2	not detectable	non-reactive	non-reactive	NOT
106	8/2	not detectable	non-reactive	non-reactive	NOT
107	8/2	not detectable	non-reactive	reactive	YES
108	8/2	not detectable	non-reactive	non-reactive	NOT
109	8/2	not detectable	non-reactive	non-reactive	NOT
110	8/2	not detectable	non-reactive	non-reactive	NOT
111	8/2	not detectable	non-reactive	non-reactive	NOT
112	8/2	not detectable	non-reactive	non-reactive	NOT
113	8/2	not detectable	non-reactive	non-reactive	NOT
114	8/2	not detectable	non-reactive	reactive	YES
115	8/2	not detectable	non-reactive	non-reactive	NOT
116	8/2	not detectable	non-reactive	non-reactive	NOT
117	8/2	not detectable	non-reactive	non-reactive	NOT
118	8/2	not detectable	non-reactive	non-reactive	NOT
119	8/2	not detectable	non-reactive	non-reactive	NOT
120	8/2	not detectable	non-reactive	non-reactive	NOT
121	8/2	not detectable	reactive	reactive	YES
122	8/2	not detectable	non-reactive	non-reactive	NOT
123	8/2	not detectable	non-reactive	reactive	YES
124	8/2	not detectable	non-reactive	non-reactive	NOT
125	8/2	not detectable	non-reactive	non-reactive	NOT
126	8/2	detectable	non-reactive	inconclusive	YES
127	8/2	not detectable	non-reactive	non-reactive	NOT
128	8/2	not detectable	non-reactive	non-reactive	NOT
129	8/2	not detectable	non-reactive	non-reactive	NOT
130	8/2	not detectable	non-reactive	non-reactive	NOT
131	8/2	not detectable	non-reactive	non-reactive	NOT
132	8/2	not detectable	non-reactive	non-reactive	NOT
133	8/2	not detectable	non-reactive	non-reactive	NOT
134	8/2	not detectable	non-reactive	non-reactive	NOT
135	8/2	not detectable	non-reactive	non-reactive	NOT
136	8/2	not detectable	non-reactive	non-reactive	NOT
137	8/2	not detectable	non-reactive	reactive	YES
138	8/2	not detectable	non-reactive	non-reactive	NOT
139	8/2	not detectable	non-reactive	non-reactive	NOT
140	8/2	not detectable	non-reactive	non-reactive	NOT
141	8/2	not detectable	non-reactive	non-reactive	NOT
142	8/2	not detectable	non-reactive	non-reactive	NOT
143	8/2	not detectable	non-reactive	non-reactive	NOT
144	9/2	not detectable	non-reactive	non-reactive	NOT
145	9/2	detectable	non-reactive	non-reactive	YES
146	9/2	not detectable	non-reactive	non-reactive	NOT
147	9/2	not detectable	non-reactive	non-reactive	NOT
148	9/2	not detectable	non-reactive	non-reactive	NOT
149	9/2	inconclusive	non-reactive	non-reactive	NOT
150	9/2	detectable	non-reactive	non-reactive	YES
151	9/2	not detectable	non-reactive	non-reactive	NOT
152	9/2	not detectable	non-reactive	reactive	YES
153	9/2	not detectable	non-reactive	reactive	YES
154	9/2	not detectable	non-reactive	non-reactive	NOT
155	9/2	not detectable	non-reactive	non-reactive	NOT
156	9/2	not detectable	non-reactive	non-reactive	NOT
157	9/2	not detectable	non-reactive	non-reactive	NOT
158	9/2	not detectable	non-reactive	non-reactive	NOT
159	9/2	not detectable	non-reactive	non-reactive	NOT
160	9/2	not detectable	non-reactive	non-reactive	NOT
161	9/2	not detectable	non-reactive	non-reactive	NOT
162	9/2	not detectable	non-reactive	non-reactive	NOT
163	9/2	not detectable	non-reactive	non-reactive	NOT
164	9/2	not detectable	non-reactive	non-reactive	NOT
165	9/2	not detectable	non-reactive	non-reactive	NOT
166	9/2	not detectable	non-reactive	non-reactive	NOT
167	9/2	not detectable	non-reactive	non-reactive	NOT
168	9/2	not detectable	non-reactive	non-reactive	NOT
169	9/2	not detectable	non-reactive	non-reactive	NOT
170	9/2	not detectable	non-reactive	non-reactive	NOT
171	9/2	not detectable	non-reactive	non-reactive	NOT
172	9/2	not detectable	non-reactive	non-reactive	NOT
173	9/2	not detectable	non-reactive	non-reactive	NOT
174	9/2	not detectable	non-reactive	non-reactive	NOT
175	9/2	not detectable	non-reactive	non-reactive	NOT
176	9/2	not detectable	non-reactive	reactive	YES
177	9/2	not detectable	non-reactive	non-reactive	NOT
178	9/2	not detectable	non-reactive	non-reactive	NOT
179	9/2	not detectable	non-reactive	non-reactive	NOT
180	9/2	not detectable	non-reactive	reactive	YES
181	9/2	not detectable	non-reactive	non-reactive	NOT
182	9/2	not detectable	non-reactive	non-reactive	NOT
183	9/2	not detectable	non-reactive	non-reactive	NOT
184	9/2	detectable	non-reactive	non-reactive	YES
185	9/2	not detectable	non-reactive	non-reactive	NOT
186	9/2	not detectable	non-reactive	non-reactive	NOT
187	9/2	not detectable	non-reactive	non-reactive	NOT
188	9/2	not detectable	non-reactive	non-reactive	NOT
189	9/2	not detectable	non-reactive	non-reactive	NOT
190	9/2	not detectable	non-reactive	non-reactive	NOT
191	9/2	not detectable	non-reactive	non-reactive	NOT
192	9/2	not detectable	non-reactive	non-reactive	NOT
193	9/2	not detectable	non-reactive	non-reactive	NOT
194	9/2	not detectable	non-reactive	non-reactive	NOT
195	9/2	not detectable	reactive	non-reactive	YES
196	9/2	detectable	non-reactive	non-reactive	YES
197	9/2	not detectable	non-reactive	non-reactive	NOT
198	9/2	not detectable	non-reactive	non-reactive	NOT
199	9/2	not detectable	non-reactive	non-reactive	NOT
200	9/2	not detectable	non-reactive	non-reactive	NOT
201	9/2	not detectable	non-reactive	non-reactive	NOT
202	9/2	not detectable	non-reactive	non-reactive	NOT
203	9/2	not detectable	non-reactive	non-reactive	NOT
204	9/2	not detectable	non-reactive	non-reactive	NOT
205	9/2	detectable	reactive	reactive	YES
206	9/2	not detectable	non-reactive	non-reactive	NOT
207	9/2	not detectable	non-reactive	non-reactive	NOT
208	9/2	not detectable	non-reactive	non-reactive	NOT
209	9/2	not detectable	non-reactive	non-reactive	NOT
210	9/2	not detectable	non-reactive	non-reactive	NOT
211	9/2	not detectable	non-reactive	non-reactive	NOT
212	9/2	not detectable	non-reactive	non-reactive	NOT
213	9/2	not detectable	non-reactive	non-reactive	NOT
214	9/2	inconclusive	non-reactive	reactive	YES
215	9/2	not detectable	non-reactive	non-reactive	NOT
216	9/2	not detectable	non-reactive	non-reactive	NOT
217	9/2	not detectable	non-reactive	non-reactive	NOT
218	9/2	not detectable	non-reactive	non-reactive	NOT
219	9/2	not detectable	non-reactive	non-reactive	NOT
220	9/2	not detectable	non-reactive	non-reactive	NOT
221	9/2	not detectable	non-reactive	non-reactive	NOT
222	10/2	not detectable	non-reactive	non-reactive	NOT
223	10/2	not detectable	non-reactive	non-reactive	NOT
224	10/2	not detectable	non-reactive	non-reactive	NOT
225	10/2	not detectable	non-reactive	non-reactive	NOT
226	10/2	not detectable	non-reactive	non-reactive	NOT
227	10/2	not detectable	non-reactive	non-reactive	NOT
228	10/2	not detectable	non-reactive	non-reactive	NOT
229	10/2	not detectable	non-reactive	non-reactive	NOT
230	10/2	not detectable	non-reactive	non-reactive	NOT
231	10/2	not detectable	non-reactive	non-reactive	NOT
232	10/2	not detectable	non-reactive	non-reactive	NOT
233	10/2	detectable	reactive	reactive	YES
234	10/2	not detectable	non-reactive	non-reactive	NOT
235	10/2	not detectable	non-reactive	non-reactive	NOT
236	10/2	not detectable	non-reactive	non-reactive	NOT
237	10/2	not detectable	non-reactive	non-reactive	NOT
238	10/2	not detectable	non-reactive	non-reactive	NOT
239	10/2	not detectable	non-reactive	non-reactive	NOT
240	10/2	not detectable	non-reactive	non-reactive	NOT
241	10/2	not detectable	non-reactive	non-reactive	NOT
242	10/2	not detectable	non-reactive	non-reactive	NOT
243	10/2	not detectable	non-reactive	reactive	YES
244	10/2	inconclusive	non-reactive	non-reactive	NOT
245	10/2	not detectable	non-reactive	non-reactive	NOT
246	10/2	detectable	non-reactive	non-reactive	YES
247	10/2	not detectable	non-reactive	non-reactive	NOT
248	10/2	not detectable	non-reactive	non-reactive	NOT
249	10/2	not detectable	non-reactive	non-reactive	NOT
250	10/2	not detectable	non-reactive	non-reactive	NOT
251	10/2	not detectable	non-reactive	non-reactive	NOT
252	10/2	not detectable	non-reactive	non-reactive	NOT
253	10/2	not detectable	non-reactive	non-reactive	NOT
254	10/2	not detectable	non-reactive	non-reactive	NOT
255	10/2	not detectable	non-reactive	non-reactive	NOT
256	10/2	not detectable	non-reactive	non-reactive	NOT
257	10/2	not detectable	non-reactive	non-reactive	NOT
258	10/2	not detectable	non-reactive	non-reactive	NOT
259	10/2	not detectable	non-reactive	non-reactive	NOT
260	10/2	not detectable	non-reactive	non-reactive	NOT
261	10/2	not detectable	non-reactive	non-reactive	NOT
262	10/2	not detectable	non-reactive	non-reactive	NOT
263	10/2	not detectable	non-reactive	non-reactive	NOT
264	10/2	not detectable	non-reactive	non-reactive	NOT
265	10/2	not detectable	non-reactive	non-reactive	NOT
266	10/2	not detectable	non-reactive	non-reactive	NOT
267	10/2	not detectable	non-reactive	non-reactive	NOT
268	10/2	not detectable	non-reactive	non-reactive	NOT
269	10/2	not detectable	non-reactive	non-reactive	NOT
270	10/2	detectable	reactive	reactive	YES
271	10/2	not detectable	non-reactive	non-reactive	NOT
272	10/2	not detectable	non-reactive	non-reactive	NOT
273	10/2	not detectable	non-reactive	non-reactive	NOT
274	10/2	inconclusive	non-reactive	non-reactive	NOT
275	10/2	not detectable	non-reactive	reactive	YES
276	10/2	not detectable	non-reactive	non-reactive	NOT
277	10/2	not detectable	non-reactive	non-reactive	NOT
278	10/2	not detectable	non-reactive	non-reactive	NOT
279	10/2	not detectable	non-reactive	non-reactive	NOT
280	10/2	not detectable	non-reactive	reactive	YES
281	10/2	not detectable	non-reactive	non-reactive	NOT
282	10/2	not detectable	non-reactive	non-reactive	NOT
283	10/2	not detectable	non-reactive	non-reactive	NOT
284	10/2	not detectable	non-reactive	non-reactive	NOT
285	10/2	not detectable	non-reactive	non-reactive	NOT
286	10/2	not detectable	non-reactive	non-reactive	NOT
287	10/2	not detectable	non-reactive	non-reactive	NOT
288	10/2	not detectable	non-reactive	non-reactive	NOT
289	10/2	not detectable	non-reactive	non-reactive	NOT
290	10/2	not detectable	non-reactive	non-reactive	NOT
291	10/2	not detectable	non-reactive	non-reactive	NOT
292	10/2	not detectable	non-reactive	non-reactive	NOT
293	10/2	not detectable	non-reactive	non-reactive	NOT
294	10/2	not detectable	non-reactive	non-reactive	NOT
295	10/2	not detectable	non-reactive	non-reactive	NOT
296	10/2	not detectable	non-reactive	non-reactive	NOT
297	10/2	not detectable	non-reactive	non-reactive	NOT
298	10/2	not detectable	non-reactive	non-reactive	NOT
299	10/2	not detectable	non-reactive	non-reactive	NOT
300	10/2	not detectable	non-reactive	non-reactive	NOT
301	10/2	not detectable	non-reactive	non-reactive	NOT
302	10/2	not detectable	non-reactive	non-reactive	NOT
303	10/2	not detectable	non-reactive	non-reactive	NOT
304	10/2	not detectable	non-reactive	non-reactive	NOT
305	10/2	not detectable	non-reactive	non-reactive	NOT
306	10/2	not detectable	non-reactive	non-reactive	NOT
307	10/2	not detectable	non-reactive	non-reactive	NOT
308	10/2	not detectable	non-reactive	non-reactive	NOT
309	10/2	detectable	non-reactive	non-reactive	YES
310	10/2	detectable	non-reactive	non-reactive	YES
311	10/2	detectable	reactive	reactive	YES
312	10/2	not detectable	non-reactive	non-reactive	NOT
313	10/2	not detectable	non-reactive	non-reactive	NOT
314	10/2	not detectable	non-reactive	non-reactive	NOT
315	10/2	not detectable	non-reactive	non-reactive	NOT
316	10/2	not detectable	non-reactive	non-reactive	NOT
317	10/2	not detectable	non-reactive	non-reactive	NOT
318	10/2	not detectable	non-reactive	non-reactive	NOT
319	10/2	not detectable	non-reactive	non-reactive	NOT
320	10/2	not detectable	non-reactive	non-reactive	NOT
321	10/2	not detectable	non-reactive	non-reactive	NOT
322	10/2	not detectable	non-reactive	non-reactive	NOT
323	10/2	not detectable	non-reactive	non-reactive	NOT
324	10/2	not detectable	non-reactive	non-reactive	NOT
325	10/2	detectable	non-reactive	non-reactive	YES
326	10/2	not detectable	non-reactive	non-reactive	NOT
327	11/2	not detectable	non-reactive	non-reactive	NOT
328	11/2	not detectable	non-reactive	reactive	YES
329	11/2	not detectable	non-reactive	inconclusive	NOT
330	11/2	not detectable	non-reactive	non-reactive	NOT
331	11/2	not detectable	non-reactive	reactive	YES
332	11/2	not detectable	non-reactive	non-reactive	NOT
333	11/2	not detectable	non-reactive	non-reactive	NOT
334	11/2	not detectable	non-reactive	non-reactive	NOT
335	11/2	not detectable	non-reactive	non-reactive	NOT
336	11/2	not detectable	non-reactive	non-reactive	NOT
337	11/2	not detectable	non-reactive	non-reactive	NOT
338	11/2	not detectable	non-reactive	non-reactive	NOT
339	11/2	not detectable	non-reactive	non-reactive	NOT
340	11/2	not detectable	reactive	non-reactive	YES
341	11/2	not detectable	non-reactive	non-reactive	NOT
342	11/2	detectable	non-reactive	reactive	YES
343	11/2	not detectable	non-reactive	non-reactive	NOT
344	11/2	not detectable	non-reactive	non-reactive	NOT
345	11/2	not detectable	non-reactive	non-reactive	NOT
346	11/2	not detectable	non-reactive	reactive	YES
347	11/2	not detectable	non-reactive	non-reactive	NOT
348	11/2	not detectable	non-reactive	non-reactive	NOT
349	11/2	not detectable	non-reactive	non-reactive	NOT
350	11/2	not detectable	non-reactive	non-reactive	NOT
351	11/2	not detectable	non-reactive	non-reactive	NOT
352	11/2	not detectable	non-reactive	non-reactive	NOT
353	11/2	detectable	non-reactive	non-reactive	YES
354	11/2	not detectable	non-reactive	non-reactive	NOT
355	11/2	not detectable	non-reactive	non-reactive	NOT
356	11/2	not detectable	non-reactive	non-reactive	NOT
357	11/2	not detectable	non-reactive	non-reactive	NOT
358	11/2	not detectable	non-reactive	non-reactive	NOT
359	11/2	detectable	non-reactive	non-reactive	YES
360	11/2	not detectable	non-reactive	non-reactive	NOT
361	11/2	not detectable	non-reactive	non-reactive	NOT
362	11/2	not detectable	non-reactive	non-reactive	NOT
363	11/2	not detectable	non-reactive	non-reactive	NOT
364	11/2	not detectable	non-reactive	non-reactive	NOT
365	11/2	not detectable	non-reactive	non-reactive	NOT
366	11/2	not detectable	non-reactive	non-reactive	NOT
367	11/2	not detectable	non-reactive	non-reactive	NOT
368	11/2	not detectable	non-reactive	non-reactive	NOT
369	11/2	not detectable	non-reactive	non-reactive	NOT
370	11/2	not detectable	non-reactive	non-reactive	NOT
371	11/2	not detectable	non-reactive	non-reactive	NOT
372	11/2	not detectable	non-reactive	non-reactive	NOT
373	11/2	not detectable	non-reactive	non-reactive	NOT
374	11/2	detectable	non-reactive	inconclusive	YES
375	11/2	not detectable	non-reactive	non-reactive	NOT
376	11/2	not detectable	non-reactive	non-reactive	NOT
377	11/2	not detectable	non-reactive	non-reactive	NOT
378	11/2	inconclusive	non-reactive	non-reactive	NOT
379	11/2	not detectable	non-reactive	non-reactive	NOT
380	11/2	not detectable	non-reactive	non-reactive	NOT
381	11/2	not detectable	non-reactive	non-reactive	NOT
382	11/2	detectable	non-reactive	non-reactive	YES
383	11/2	not detectable	non-reactive	non-reactive	NOT
384	11/2	not detectable	non-reactive	non-reactive	NOT
385	11/2	not detectable	non-reactive	reactive	YES
386	11/2	detectable	non-reactive	non-reactive	YES
387	11/2	not detectable	non-reactive	non-reactive	NOT
388	11/2	not detectable	non-reactive	reactive	YES
389	11/2	not detectable	non-reactive	non-reactive	NOT
390	11/2	not detectable	non-reactive	non-reactive	NOT
391	11/2	not detectable	non-reactive	non-reactive	NOT
392	11/2	not detectable	non-reactive	non-reactive	NOT
393	11/2	detectable	reactive	reactive	YES
394	11/2	not detectable	non-reactive	non-reactive	NOT
395	11/2	not detectable	non-reactive	non-reactive	NOT
396	11/2	not detectable	non-reactive	non-reactive	NOT
397	11/2	not detectable	non-reactive	non-reactive	NOT
398	11/2	not detectable	non-reactive	non-reactive	NOT
399	11/2	not detectable	non-reactive	non-reactive	NOT
400	11/2	not detectable	non-reactive	non-reactive	NOT
401	11/2	detectable	reactive	reactive	YES
402	11/2	not detectable	non-reactive	non-reactive	NOT
403	11/2	not detectable	non-reactive	non-reactive	NOT
404	11/2	not detectable	non-reactive	non-reactive	NOT
405	11/2	not detectable	non-reactive	non-reactive	NOT
406	11/2	not detectable	non-reactive	non-reactive	NOT
407	11/2	not detectable	non-reactive	non-reactive	NOT
408	11/2	not detectable	non-reactive	non-reactive	NOT
409	11/2	not detectable	non-reactive	non-reactive	NOT
410	11/2	not detectable	non-reactive	non-reactive	NOT
411	11/2	not detectable	non-reactive	non-reactive	NOT
412	11/2	not detectable	non-reactive	non-reactive	NOT
413	11/2	not detectable	non-reactive	non-reactive	NOT
414	11/2	not detectable	non-reactive	reactive	YES
415	11/2	not detectable	non-reactive	reactive	YES
416	11/2	not detectable	non-reactive	non-reactive	NOT
417	11/2	not detectable	non-reactive	non-reactive	NOT
418	11/2	not detectable	non-reactive	non-reactive	NOT
419	11/2	not detectable	non-reactive	non-reactive	NOT
420	12/2	not detectable	non-reactive	non-reactive	NOT
421	12/2	detectable	non-reactive	reactive	YES
422	12/2	detectable	non-reactive	non-reactive	YES
423	12/2	not detectable	non-reactive	non-reactive	NOT
424	12/2	not detectable	non-reactive	non-reactive	NOT
425	12/2	not detectable	non-reactive	non-reactive	NOT
426	12/2	not detectable	non-reactive	non-reactive	NOT
427	12/2	not detectable	non-reactive	non-reactive	NOT
428	12/2	not detectable	non-reactive	non-reactive	NOT
429	12/2	detectable	reactive	reactive	YES
430	12/2	not detectable	non-reactive	non-reactive	NOT
431	12/2	not detectable	non-reactive	non-reactive	NOT
432	12/2	not detectable	non-reactive	non-reactive	NOT
433	12/2	not detectable	non-reactive	non-reactive	NOT
434	12/2	not detectable	reactive	non-reactive	YES
435	12/2	not detectable	non-reactive	non-reactive	NOT
436	12/2	not detectable	non-reactive	non-reactive	NOT
437	12/2	not detectable	non-reactive	reactive	YES
438	12/2	not detectable	non-reactive	non-reactive	NOT
439	12/2	not detectable	non-reactive	non-reactive	NOT
440	12/2	not detectable	non-reactive	non-reactive	NOT
441	12/2	not detectable	reactive	reactive	YES
442	12/2	detectable	non-reactive	non-reactive	YES
443	12/2	not detectable	non-reactive	non-reactive	NOT
444	12/2	not detectable	non-reactive	non-reactive	NOT
445	12/2	not detectable	non-reactive	non-reactive	NOT
446	12/2	not detectable	non-reactive	non-reactive	NOT
447	12/2	not detectable	non-reactive	non-reactive	NOT
448	12/2	not detectable	non-reactive	non-reactive	NOT
449	12/2	not detectable	non-reactive	non-reactive	NOT
450	12/2	not detectable	non-reactive	non-reactive	NOT
451	12/2	not detectable	non-reactive	non-reactive	NOT
452	12/2	not detectable	non-reactive	non-reactive	NOT
453	12/2	not detectable	non-reactive	non-reactive	NOT
454	12/2	not detectable	non-reactive	reactive	YES
455	12/2	not detectable	non-reactive	non-reactive	NOT
456	12/2	not detectable	non-reactive	non-reactive	NOT
457	12/2	not detectable	non-reactive	non-reactive	NOT
458	12/2	not detectable	non-reactive	non-reactive	NOT
459	12/2	not detectable	non-reactive	non-reactive	NOT
460	12/2	not detectable	non-reactive	non-reactive	NOT
461	12/2	not detectable	non-reactive	non-reactive	NOT
462	12/2	not detectable	non-reactive	non-reactive	NOT
463	12/2	not detectable	non-reactive	non-reactive	NOT
464	12/2	not detectable	non-reactive	non-reactive	NOT
465	12/2	not detectable	non-reactive	non-reactive	NOT
466	12/2	not detectable	reactive	non-reactive	YES
467	12/2	not detectable	reactive	non-reactive	YES
468	12/2	not detectable	non-reactive	non-reactive	NOT
469	12/2	not detectable	non-reactive	non-reactive	NOT
470	12/2	not detectable	non-reactive	non-reactive	NOT
471	12/2	not detectable	non-reactive	non-reactive	NOT
472	12/2	not detectable	non-reactive	non-reactive	NOT
473	12/2	not detectable	non-reactive	non-reactive	NOT
474	12/2	not detectable	non-reactive	non-reactive	NOT
475	12/2	not detectable	non-reactive	non-reactive	NOT
476	12/2	not detectable	non-reactive	non-reactive	NOT
477	12/2	detectable	non-reactive	non-reactive	YES
478	12/2	not detectable	non-reactive	non-reactive	NOT
479	12/2	not detectable	non-reactive	reactive	YES
480	12/2	not detectable	non-reactive	non-reactive	NOT
481	12/2	not detectable	non-reactive	non-reactive	NOT
482	12/2	not detectable	non-reactive	non-reactive	NOT
483	12/2	not detectable	non-reactive	non-reactive	NOT
484	12/2	not detectable	non-reactive	non-reactive	NOT
485	12/2	not detectable	non-reactive	non-reactive	NOT
486	12/2	not detectable	non-reactive	non-reactive	NOT
487	12/2	not detectable	non-reactive	non-reactive	NOT
488	12/2	not detectable	non-reactive	reactive	YES
489	12/2	not detectable	non-reactive	non-reactive	NOT
490	12/2	not detectable	non-reactive	non-reactive	NOT
491	12/2	not detectable	non-reactive	non-reactive	NOT
492	12/2	not detectable	non-reactive	non-reactive	NOT
493	12/2	not detectable	non-reactive	non-reactive	NOT
494	12/2	detectable	non-reactive	non-reactive	YES
495	12/2	not detectable	non-reactive	non-reactive	NOT
496	12/2	not detectable	non-reactive	non-reactive	NOT
497	12/2	not detectable	non-reactive	non-reactive	NOT
